# Supplementary material for: Environmental Stability and Its Importance for the Emergence of Darwinian Evolution
Source: Life (Basel). 2023 Sep 25;13(10):1960. doi: 10.3390/life13101960 (PMC10608181; doi:10.3390/life13101960)
Supplement: Supplementary file 1 [file life-13-01960-s001.zip]

Archive with 1 entries (1 files):
- life-2597880-supplementary.pdf
